# Supplementary material for: ﻿Taxonomic notes on the genus Chlorophorus Chevrolat, 1863 (Coleoptera, Cerambycidae), with one new synonym and four newly recorded species from China
Source: Zookeys. 2024 Oct 1;1214:1–14. doi: 10.3897/zookeys.1214.131143 (PMC11462083; doi:10.3897/zookeys.1214.131143)
Supplement: XML Treatment for Chlorophorus fainanensis [file zookeys.1214.131143-treatment1.xml]

<!DOCTYPE tp:taxon-treatment
  PUBLIC "-//TaxonX//DTD Taxonomic Treatment Publishing DTD v0 20100105//EN" "tax-treatment-NSO.dtd">
<tp:taxon-treatment xmlns:tp="http://www.plazi.org/taxpub"><tp:treatment-meta><kwd-group><label>Taxon classification</label><kwd>
              <named-content content-type="kingdom">Animalia</named-content>
            </kwd><kwd>
              <named-content content-type="order">Coleoptera</named-content>
            </kwd><kwd>
              <named-content content-type="family">Cerambycidae</named-content>
            </kwd></kwd-group><mixed-citation publication-type="journal"><person-group><name><surname>Fu</surname><given-names>Zheng-Ju</given-names></name><name><surname>Chen</surname><given-names>Lu</given-names></name><name><surname>Li</surname><given-names>Zhu</given-names></name></person-group><article-title>﻿Taxonomic notes on the genus <italic><tp:taxon-name><tp:taxon-name-part taxon-name-part-type="genus" reg="Chlorophorus">Chlorophorus</tp:taxon-name-part></tp:taxon-name></italic> Chevrolat, 1863 (<tp:taxon-name><tp:taxon-name-part taxon-name-part-type="order">Coleoptera</tp:taxon-name-part></tp:taxon-name>, <tp:taxon-name><tp:taxon-name-part taxon-name-part-type="family">Cerambycidae</tp:taxon-name-part></tp:taxon-name>), with one new synonym and four newly recorded species from China</article-title><source>Zookeys</source><day>01</day><month>10</month><year>2024</year><volume>1214</volume><fpage>1</fpage><lpage>14</lpage><pub-id pub-id-type="doi">10.3897/zookeys.1214.131143</pub-id></mixed-citation></tp:treatment-meta><tp:nomenclature><label>﻿</label><tp:taxon-name>
            <object-id xmlns:xlink="http://www.w3.org/1999/xlink" content-type="arpha" xlink:type="simple">BC3893B6-6BA4-56AD-94D9-EA4380C071C8</object-id>
            <tp:taxon-name-part taxon-name-part-type="genus" reg="Chlorophorus">Chlorophorus</tp:taxon-name-part>
            <tp:taxon-name-part taxon-name-part-type="species" reg="fainanensis">fainanensis</tp:taxon-name-part>
          </tp:taxon-name><tp:taxon-authority>Pic, 1918</tp:taxon-authority><xref ref-type="fig" rid="F1">Figs 1–6</xref><xref ref-type="fig" rid="F2">, 7</xref><tp:nomenclature-citation-list><tp:nomenclature-citation><tp:taxon-name>
                <tp:taxon-name-part taxon-name-part-type="genus" reg="Chlorophorus">Chlorophorus</tp:taxon-name-part>
                <tp:taxon-name-part taxon-name-part-type="species" reg="fainanensis">fainanensis</tp:taxon-name-part>
              </tp:taxon-name><comment>Pic, 1918: 4. TL: China, Taiwan. TD: <named-content xmlns:xlink="http://www.w3.org/1999/xlink" content-type="dwc:institutional_code" xlink:title="Muséum National d’Histoire Naturelle, Paris, France" xlink:href="http://grbio.org/institution/museum-national-dhistoire-naturelle-2" xlink:type="simple">MNHN</named-content>.</comment></tp:nomenclature-citation><tp:nomenclature-citation><tp:taxon-name><tp:taxon-name-part taxon-name-part-type="genus" reg="Chlorophorus">Chlorophorus</tp:taxon-name-part> (<tp:taxon-name-part taxon-name-part-type="subgenus" reg="Humeromaculatus">Humeromaculatus</tp:taxon-name-part>) <tp:taxon-name-part taxon-name-part-type="uncertainty-rank">?</tp:taxon-name-part> <tp:taxon-name-part taxon-name-part-type="species" reg="fainanensis">fainanensis</tp:taxon-name-part></tp:taxon-name><comment><xref ref-type="bibr" rid="B36">Özdikmen 2022</xref>: 654, 690.</comment></tp:nomenclature-citation></tp:nomenclature-citation-list></tp:nomenclature><tp:treatment-sec sec-type="material" id="SECID0EHNAC"><title>Specimens examined.</title><p>China • 12♂♂ 5♀♀; Anhui Province, Huangshan City, Tangkou Town, Zhaixi Village, Huangshan Wild Monkey Valley; 10–14 VII. 2014; Qiu Jianyue and Xu Hao leg. (<abbrev xmlns:xlink="http://www.w3.org/1999/xlink" content-type="institution" xlink:title="Insect Collection of Southwest University, Chongqing, China" id="ABBRID0ENNAC" xlink:type="simple">SWU</abbrev>).</p></tp:treatment-sec><tp:treatment-sec sec-type="distribution" id="SECID0ESNAC"><title>Distribution.</title><p>China (Anhui, Zhejiang, Taiwan); Japan.</p></tp:treatment-sec><tp:treatment-sec sec-type="redescription" id="SECID0EXNAC"><title>Redescription.</title><p><bold>Male</bold>, body length: 11.6–15.4 mm; humeral width: 2.6–3.3 mm.</p><p><bold>Female</bold>, body length: 11.1–14.0 mm; humeral width: 2.0–3.0 mm.</p><p>Body moderately slender, female slightly stouter than male. Body black, covered with sulphur-yellowish or olive-green pubescence; antennae black with pale grayish pubescence. Pronotum with three or four markings, vague and small markings or a pair of dots on the center of disc, and a spot before middle of each side. Scutellum covered by yellowish pubescence; each elytron marked with three black markings: 1) an externally open arc commencing on humerus and extending around to outer portion of disc just before end of basal fourth; 2) a wide transverse band in the middle; and 3) a narrower band at apical fourth. Legs dark reddish-brown covered with grayish pubescence.</p><p>Head narrow, irregularly punctured; frons wider; antennae filiform and slender, reaching the basal fourth of elytra. Third antennomere slightly longer than scape and the fourth. Pronotum rounded at sides, widest before middle, l.2 times as long as wide at widest; apical margin distinctly narrower than base; disk slightly convex, coarsely punctate. Scutellum rounded apically, slightly longer than wide. Elytra 2.8 times as long as humeral width, parallel at side and narrowed towards apex; elytral apex truncate. Legs long and narrow; femora slightly club-shaped; mesofemora carinate internally; tibiae narrow and almost straight; metatarsomere 1 as long as remainder combined.</p><fig id="F1" position="float" orientation="portrait"><object-id xmlns:xlink="http://www.w3.org/1999/xlink" content-type="doi" xlink:type="simple">10.3897/zookeys.1214.131143.figures1-6</object-id><object-id xmlns:xlink="http://www.w3.org/1999/xlink" content-type="arpha" xlink:type="simple">12E5CC48-7980-57E1-B22C-45BC743C14F3</object-id><label>Figures 1–6.</label><caption><p><italic><tp:taxon-name><tp:taxon-name-part taxon-name-part-type="genus" reg="Chlorophorus">Chlorophorus</tp:taxon-name-part><tp:taxon-name-part taxon-name-part-type="species" reg="fainanensis">fainanensis</tp:taxon-name-part></tp:taxon-name></italic> Pic, 1918 <bold>1</bold> male <bold>a</bold> dorsal habitus <bold>b</bold> ventral habitus <bold>2</bold> female <bold>a</bold> dorsal habitus <bold>b</bold> ventral habitus <bold>3–5</bold> males and <bold>6</bold> female from Anhui, adults, dorsal habitus. Scale bars for adult habitus: 5 mm.</p></caption><graphic xmlns:xlink="http://www.w3.org/1999/xlink" xlink:href="zookeys-1214-001_article-131143__-g001.jpg" position="float" orientation="portrait" xlink:type="simple" id="oo_1146014.jpg"><uri content-type="original_file" xlink:type="simple">https://binary.pensoft.net/fig/1146014</uri></graphic></fig><p><bold><italic>Male genitalia</italic>.</bold> Tergite VIII as long as broad, apex truncate and moderately emarginate, and with long setae (Fig. <xref ref-type="fig" rid="F2">7a, b</xref>); parameres elongate, base of each paramere transversely ridged ventrally, the ridge covered with setae (Fig. <xref ref-type="fig" rid="F2">7c–e</xref>); median lobe long and slender, curved in lateral view, median struts 2/5 times as long as entire median lobe, ventral plate longer than dorsal plate, the apex of ventral plate pointed; median foramen rounded (Fig. <xref ref-type="fig" rid="F2">7f, g</xref>).</p></tp:treatment-sec><tp:treatment-sec sec-type="remarks" id="SECID0EBAAE"><title>Remarks.</title><p><xref ref-type="bibr" rid="B7">Gressitt (1951)</xref> synonymized <italic><tp:taxon-name><tp:taxon-name-part taxon-name-part-type="genus" reg="Chlorophorus">C.</tp:taxon-name-part><tp:taxon-name-part taxon-name-part-type="species" reg="fainanensis">fainanensis</tp:taxon-name-part></tp:taxon-name></italic> with <italic><tp:taxon-name><tp:taxon-name-part taxon-name-part-type="genus" reg="Chlorophorus">C.</tp:taxon-name-part><tp:taxon-name-part taxon-name-part-type="species" reg="signaticollis">signaticollis</tp:taxon-name-part></tp:taxon-name></italic> Laporte de Castelnau &amp; Gory, 1841 (= <italic><tp:taxon-name><tp:taxon-name-part taxon-name-part-type="genus" reg="Chlorophorus">C.</tp:taxon-name-part><tp:taxon-name-part taxon-name-part-type="species" reg="annulatus">annulatus</tp:taxon-name-part></tp:taxon-name></italic> (Hope, 1831)) and then <xref ref-type="bibr" rid="B22">Holzschuh (2020)</xref> resurrected it. There is a lot of variation in the pronotal and elytral markings. The species is often confused with <italic><tp:taxon-name><tp:taxon-name-part taxon-name-part-type="genus" reg="Chlorophorus">C.</tp:taxon-name-part><tp:taxon-name-part taxon-name-part-type="species" reg="annulatus">annulatus</tp:taxon-name-part></tp:taxon-name></italic>, <italic><tp:taxon-name><tp:taxon-name-part taxon-name-part-type="genus" reg="Chlorophorus">C.</tp:taxon-name-part><tp:taxon-name-part taxon-name-part-type="species" reg="hainanicus">hainanicus</tp:taxon-name-part></tp:taxon-name></italic> Gressitt, 1940 and <italic><tp:taxon-name><tp:taxon-name-part taxon-name-part-type="genus" reg="Chlorophorus">C.</tp:taxon-name-part><tp:taxon-name-part taxon-name-part-type="species" reg="arciferus">arciferus</tp:taxon-name-part></tp:taxon-name></italic> (Chevrolat, 1863). It can be distinguished by the preapical band on the elytra and different male genitalia: parameres 2/5 as long as the entire tegmen, neither 3/5 (<italic><tp:taxon-name><tp:taxon-name-part taxon-name-part-type="genus" reg="Chlorophorus">C.</tp:taxon-name-part><tp:taxon-name-part taxon-name-part-type="species" reg="hainanicus">hainanicus</tp:taxon-name-part></tp:taxon-name></italic> and <italic><tp:taxon-name><tp:taxon-name-part taxon-name-part-type="genus" reg="Chlorophorus">C.</tp:taxon-name-part><tp:taxon-name-part taxon-name-part-type="species" reg="arciferus">arciferus</tp:taxon-name-part></tp:taxon-name></italic>), nor 1/4 (<italic><tp:taxon-name><tp:taxon-name-part taxon-name-part-type="genus" reg="Chlorophorus">C.</tp:taxon-name-part><tp:taxon-name-part taxon-name-part-type="species" reg="annulatus">annulatus</tp:taxon-name-part></tp:taxon-name></italic>). It is native to Taiwan and distributed in the east of mainland China Zhejiang (<xref ref-type="bibr" rid="B32">Lin et al. 2023</xref>) and Anhui.</p><fig id="F2" position="float" orientation="portrait"><object-id xmlns:xlink="http://www.w3.org/1999/xlink" content-type="doi" xlink:type="simple">10.3897/zookeys.1214.131143.figure7</object-id><object-id xmlns:xlink="http://www.w3.org/1999/xlink" content-type="arpha" xlink:type="simple">B74FE2E9-8EA4-598F-86ED-ED24DA848B97</object-id><label>Figure 7.</label><caption><p><italic><tp:taxon-name><tp:taxon-name-part taxon-name-part-type="genus" reg="Chlorophorus">Chlorophorus</tp:taxon-name-part><tp:taxon-name-part taxon-name-part-type="species" reg="fainanensis">fainanensis</tp:taxon-name-part></tp:taxon-name></italic> Pic, 1918, male genitalia <bold>a, b</bold> tergite VIII with sternites VIII and IX <bold>a</bold> dorsal view <bold>b</bold> ventral view <bold>c–e</bold> tegmen <bold>c</bold> dorsal view <bold>d</bold> ventral view <bold>e</bold> lateral view <bold>f, g</bold> median lobe <bold>f</bold> ventral view <bold>g</bold> lateral view. Scale bars for genitalia: 1 mm.</p></caption><graphic xmlns:xlink="http://www.w3.org/1999/xlink" xlink:href="zookeys-1214-001_article-131143__-g002.jpg" position="float" orientation="portrait" xlink:type="simple" id="oo_1146015.jpg"><uri content-type="original_file" xlink:type="simple">https://binary.pensoft.net/fig/1146015</uri></graphic></fig></tp:treatment-sec><ref-list><ref id="B36"><mixed-citation xmlns:xlink="http://www.w3.org/1999/xlink" xlink:type="simple"><person-group><name name-style="western"><surname>Özdikmen</surname><given-names>H</given-names></name></person-group> (<year>2022</year>) <article-title>A new attempt on the subgeneric composition of <italic><tp:taxon-name><tp:taxon-name-part taxon-name-part-type="genus">Chlorophorus</tp:taxon-name-part></tp:taxon-name></italic> Chevrolat, 1863 with descriptions of new subgenera (<tp:taxon-name><tp:taxon-name-part taxon-name-part-type="family">Cerambycidae</tp:taxon-name-part></tp:taxon-name>: <tp:taxon-name><tp:taxon-name-part taxon-name-part-type="subfamily">Cerambycinae</tp:taxon-name-part></tp:taxon-name>).</article-title><source>Munis Entomology &amp; Zoology</source><volume>17</volume>(<issue>2</issue>): <fpage>628</fpage>–<lpage>693</lpage>.</mixed-citation></ref><ref id="B7"><mixed-citation xmlns:xlink="http://www.w3.org/1999/xlink" xlink:type="simple"><person-group><name name-style="western"><surname>Gressitt</surname><given-names>JL</given-names></name></person-group> (<year>1951</year>) <source>Longicorn beetles of China. P.</source><publisher-name>Lechevalier</publisher-name>, <publisher-loc>Paris</publisher-loc>, <size units="page">667 pp</size>.</mixed-citation></ref><ref id="B22"><mixed-citation xmlns:xlink="http://www.w3.org/1999/xlink" xlink:type="simple"><person-group><name name-style="western"><surname>Holzschuh</surname><given-names>C</given-names></name></person-group> (<year>2020</year>) <article-title>Neue Synonymien, Neumeldungen für China und Beschreibung von acht neuen Bockkäfern aus Asien (<tp:taxon-name><tp:taxon-name-part taxon-name-part-type="order">Coleoptera</tp:taxon-name-part></tp:taxon-name>, <tp:taxon-name><tp:taxon-name-part taxon-name-part-type="family">Cerambycidae</tp:taxon-name-part></tp:taxon-name>).</article-title><source>Les Cahiers Magellanes (NS)</source><volume>36</volume>: <fpage>48</fpage>–<lpage>64</lpage>.</mixed-citation></ref><ref id="B32"><mixed-citation xmlns:xlink="http://www.w3.org/1999/xlink" xlink:type="simple"><person-group><name name-style="western"><surname>Lin</surname><given-names>MY</given-names></name><name name-style="western"><surname>Fang</surname><given-names>DD</given-names></name><name name-style="western"><surname>Yang</surname><given-names>XK</given-names></name></person-group> (<year>2023</year>) <article-title><tp:taxon-name><tp:taxon-name-part taxon-name-part-type="family">Cerambycidae</tp:taxon-name-part></tp:taxon-name>.</article-title> In: <person-group><name name-style="western"><surname>Yang</surname><given-names>XK</given-names></name><name name-style="western"><surname>Zhang</surname><given-names>RZ</given-names></name></person-group> (<role>Eds</role>) <issue-title>Insect Fauna of the Zhejiang, Vol.</issue-title><source>VII <tp:taxon-name><tp:taxon-name-part taxon-name-part-type="order">Coleoptera</tp:taxon-name-part></tp:taxon-name> (III). China Science Publishing and Media Ltd, Beijing</source>, <fpage>5</fpage>–<lpage>227</lpage>.</mixed-citation></ref></ref-list></tp:taxon-treatment>
