# Supplementary material for: ﻿Taxonomic notes on the genus Chlorophorus Chevrolat, 1863 (Coleoptera, Cerambycidae), with one new synonym and four newly recorded species from China
Source: Zookeys. 2024 Oct 1;1214:1–14. doi: 10.3897/zookeys.1214.131143 (PMC11462083; doi:10.3897/zookeys.1214.131143)
Supplement: XML Treatment for Chlorophorus arciferus [file zookeys.1214.131143-treatment2.xml]

<!DOCTYPE tp:taxon-treatment
  PUBLIC "-//TaxonX//DTD Taxonomic Treatment Publishing DTD v0 20100105//EN" "tax-treatment-NSO.dtd">
<tp:taxon-treatment xmlns:tp="http://www.plazi.org/taxpub"><tp:treatment-meta><kwd-group><label>Taxon classification</label><kwd>
              <named-content content-type="kingdom">Animalia</named-content>
            </kwd><kwd>
              <named-content content-type="order">Coleoptera</named-content>
            </kwd><kwd>
              <named-content content-type="family">Cerambycidae</named-content>
            </kwd></kwd-group><mixed-citation publication-type="journal"><person-group><name><surname>Fu</surname><given-names>Zheng-Ju</given-names></name><name><surname>Chen</surname><given-names>Lu</given-names></name><name><surname>Li</surname><given-names>Zhu</given-names></name></person-group><article-title>﻿Taxonomic notes on the genus <italic><tp:taxon-name><tp:taxon-name-part taxon-name-part-type="genus" reg="Chlorophorus">Chlorophorus</tp:taxon-name-part></tp:taxon-name></italic> Chevrolat, 1863 (<tp:taxon-name><tp:taxon-name-part taxon-name-part-type="order">Coleoptera</tp:taxon-name-part></tp:taxon-name>, <tp:taxon-name><tp:taxon-name-part taxon-name-part-type="family">Cerambycidae</tp:taxon-name-part></tp:taxon-name>), with one new synonym and four newly recorded species from China</article-title><source>Zookeys</source><day>01</day><month>10</month><year>2024</year><volume>1214</volume><fpage>1</fpage><lpage>14</lpage><pub-id pub-id-type="doi">10.3897/zookeys.1214.131143</pub-id></mixed-citation></tp:treatment-meta><tp:nomenclature><label>﻿</label><tp:taxon-name>
            <object-id xmlns:xlink="http://www.w3.org/1999/xlink" content-type="arpha" xlink:type="simple">A4F8F176-8944-5AEE-A819-692EAB3711E9</object-id>
            <tp:taxon-name-part taxon-name-part-type="genus" reg="Chlorophorus">Chlorophorus</tp:taxon-name-part>
            <tp:taxon-name-part taxon-name-part-type="species" reg="arciferus">arciferus</tp:taxon-name-part>
          </tp:taxon-name><tp:taxon-authority>(Chevrolat, 1863)</tp:taxon-authority><xref ref-type="fig" rid="F3">Figs 8–14</xref><xref ref-type="fig" rid="F4">, 15</xref><tp:nomenclature-citation-list><tp:nomenclature-citation><tp:taxon-name>
                <tp:taxon-name-part taxon-name-part-type="genus" reg="Amauraesthes">Amauraesthes</tp:taxon-name-part>
                <tp:taxon-name-part taxon-name-part-type="species" reg="arciferus">arciferus</tp:taxon-name-part>
              </tp:taxon-name><comment>Chevrolat, 1863: 330. TL: India. TD: <named-content xmlns:xlink="http://www.w3.org/1999/xlink" content-type="dwc:institutional_code" xlink:title="The Natural History Museum, London, UK" xlink:href="http://grbio.org/institution/natural-history-museum-london" xlink:type="simple">BMNH</named-content>.</comment></tp:nomenclature-citation><tp:nomenclature-citation><tp:taxon-name>
                <tp:taxon-name-part taxon-name-part-type="genus" reg="Caloclytus">Caloclytus</tp:taxon-name-part>
                <tp:taxon-name-part taxon-name-part-type="species" reg="arciferus">arciferus</tp:taxon-name-part>
              </tp:taxon-name><comment><xref ref-type="bibr" rid="B5">Gahan 1906</xref>: 263.</comment></tp:nomenclature-citation><tp:nomenclature-citation><tp:taxon-name>
                <tp:taxon-name-part taxon-name-part-type="genus" reg="Chlorophorus">Chlorophorus</tp:taxon-name-part>
                <tp:taxon-name-part taxon-name-part-type="species" reg="arciferus">arciferus</tp:taxon-name-part>
              </tp:taxon-name><comment><xref ref-type="bibr" rid="B1">Aurivillius 1912</xref>: 403.</comment></tp:nomenclature-citation><tp:nomenclature-citation><tp:taxon-name>
                <tp:taxon-name-part taxon-name-part-type="genus" reg="Clytanthus">Clytanthus</tp:taxon-name-part>
                <tp:taxon-name-part taxon-name-part-type="species" reg="varius">varius</tp:taxon-name-part>
              </tp:taxon-name><comment>v. <italic><tp:taxon-name><tp:taxon-name-part taxon-name-part-type="genus" reg="Clytanthus"/><tp:taxon-name-part taxon-name-part-type="species" reg="varius"/><tp:taxon-name-part taxon-name-part-type="variety" reg="pieli">pieli</tp:taxon-name-part></tp:taxon-name></italic> Pic, 1924:15. TL: China, Jiangsu. TD: <named-content xmlns:xlink="http://www.w3.org/1999/xlink" content-type="dwc:institutional_code" xlink:title="Muséum National d’Histoire Naturelle, Paris, France" xlink:href="http://grbio.org/institution/museum-national-dhistoire-naturelle-2" xlink:type="simple">MNHN</named-content>.</comment></tp:nomenclature-citation><tp:nomenclature-citation><tp:taxon-name>
                <tp:taxon-name-part taxon-name-part-type="genus" reg="Clytanthus">Clytanthus</tp:taxon-name-part>
                <tp:taxon-name-part taxon-name-part-type="species" reg="verbasci">verbasci</tp:taxon-name-part>
              </tp:taxon-name><comment>v. <italic><tp:taxon-name><tp:taxon-name-part taxon-name-part-type="genus" reg="Clytanthus"/><tp:taxon-name-part taxon-name-part-type="species" reg="varius"/><tp:taxon-name-part taxon-name-part-type="variety" reg="rectefasciatus">rectefasciatus</tp:taxon-name-part></tp:taxon-name></italic> Pic, 1937: 14. TL: Vietnam. TD: <named-content xmlns:xlink="http://www.w3.org/1999/xlink" content-type="dwc:institutional_code" xlink:title="Muséum National d’Histoire Naturelle, Paris, France" xlink:href="http://grbio.org/institution/museum-national-dhistoire-naturelle-2" xlink:type="simple">MNHN</named-content>.</comment></tp:nomenclature-citation><tp:nomenclature-citation><tp:taxon-name>
                <tp:taxon-name-part taxon-name-part-type="genus" reg="Chlorophorus">Chlorophorus</tp:taxon-name-part>
                <tp:taxon-name-part taxon-name-part-type="species" reg="semisinuatus">semisinuatus</tp:taxon-name-part>
              </tp:taxon-name><comment>Pic, 1949: 54. TL: India. TD: <named-content xmlns:xlink="http://www.w3.org/1999/xlink" content-type="dwc:institutional_code" xlink:title="Muséum National d’Histoire Naturelle, Paris, France" xlink:href="http://grbio.org/institution/museum-national-dhistoire-naturelle-2" xlink:type="simple">MNHN</named-content>. syn. nov.</comment></tp:nomenclature-citation><tp:nomenclature-citation><tp:taxon-name><tp:taxon-name-part taxon-name-part-type="genus" reg="Chlorophorus">Chlorophorus</tp:taxon-name-part> (<tp:taxon-name-part taxon-name-part-type="subgenus" reg="Immaculatus">Immaculatus</tp:taxon-name-part>) <tp:taxon-name-part taxon-name-part-type="species" reg="arciferus">arciferus</tp:taxon-name-part></tp:taxon-name><comment><xref ref-type="bibr" rid="B28">Lazarev 2019</xref>: 147.</comment></tp:nomenclature-citation><tp:nomenclature-citation><tp:taxon-name><tp:taxon-name-part taxon-name-part-type="genus" reg="Chlorophorus">Chlorophorus</tp:taxon-name-part> (<tp:taxon-name-part taxon-name-part-type="subgenus" reg="Humeromagnomaculatus">Humeromagnomaculatus</tp:taxon-name-part>) <tp:taxon-name-part taxon-name-part-type="species" reg="arciferus">arciferus</tp:taxon-name-part></tp:taxon-name><comment><xref ref-type="bibr" rid="B36">Özdikmen 2022</xref>: 655, 687, 691.</comment></tp:nomenclature-citation></tp:nomenclature-citation-list></tp:nomenclature><tp:treatment-sec sec-type="material" id="SECID0ELLAE"><title>Specimens examined.</title><p>China • 13♂♂ 12♀♀; Xizang, Lingzhi City, Chayu County, Shangchayu Town, Shizhong Village; 1700 m; 26 VIII. 2017; Qiu Jianyue, Peng Chenli and Xu Hao leg. (<abbrev xmlns:xlink="http://www.w3.org/1999/xlink" content-type="institution" xlink:title="Insect Collection of Southwest University, Chongqing, China" id="ABBRID0ERLAE" xlink:type="simple">SWU</abbrev>) • 4♂♂ 5♀♀; Xizang, Lingzhi City, Motuo County, Beibeng Township, Yarang Village; 800 m; 21 VIII. 2017; Qiu Jianyue, Peng Chenli and Xu Hao leg. (<abbrev xmlns:xlink="http://www.w3.org/1999/xlink" content-type="institution" xlink:title="Insect Collection of Southwest University, Chongqing, China" id="ABBRID0EWLAE" xlink:type="simple">SWU</abbrev>).</p><fig id="F3" position="float" orientation="portrait"><object-id xmlns:xlink="http://www.w3.org/1999/xlink" content-type="doi" xlink:type="simple">10.3897/zookeys.1214.131143.figures8-14</object-id><object-id xmlns:xlink="http://www.w3.org/1999/xlink" content-type="arpha" xlink:type="simple">6D9743E0-A776-51AF-B1BE-DE66E3BE3741</object-id><label>Figures 8–14.</label><caption><p><italic><tp:taxon-name><tp:taxon-name-part taxon-name-part-type="genus" reg="Chlorophorus">Chlorophorus</tp:taxon-name-part><tp:taxon-name-part taxon-name-part-type="species" reg="arciferus">arciferus</tp:taxon-name-part></tp:taxon-name></italic> (Chevrolat, 1863) <bold>8</bold> adult habitus (from <named-content xmlns:xlink="http://www.w3.org/1999/xlink" content-type="dwc:institutional_code" xlink:title="The Natural History Museum, London, UK" xlink:href="http://grbio.org/institution/natural-history-museum-london" xlink:type="simple">BMNH</named-content> photo J.-Y. Qiu and H. Xu) <bold>9</bold> adult habitus (from <named-content xmlns:xlink="http://www.w3.org/1999/xlink" content-type="dwc:institutional_code" xlink:title="Muséum National d’Histoire Naturelle, Paris, France" xlink:href="http://grbio.org/institution/museum-national-dhistoire-naturelle-2" xlink:type="simple">MNHN</named-content>, photo X. Gouverneur) <bold>10</bold> holotype of <italic><tp:taxon-name><tp:taxon-name-part taxon-name-part-type="genus" reg="Chlorophorus">Chlorophorus</tp:taxon-name-part><tp:taxon-name-part taxon-name-part-type="species" reg="semisinuatus">semisinuatus</tp:taxon-name-part></tp:taxon-name></italic> Pic, 1949 (from <named-content xmlns:xlink="http://www.w3.org/1999/xlink" content-type="dwc:institutional_code" xlink:title="Muséum National d’Histoire Naturelle, Paris, France" xlink:href="http://grbio.org/institution/museum-national-dhistoire-naturelle-2" xlink:type="simple">MNHN</named-content>, photo X. Gouverneur) <bold>11–13</bold> males and <bold>14</bold> female from Xizang, adults, dorsal habitus. Scale bars for adult habitus: 5 mm.</p></caption><graphic xmlns:xlink="http://www.w3.org/1999/xlink" xlink:href="zookeys-1214-001_article-131143__-g003.jpg" position="float" orientation="portrait" xlink:type="simple" id="oo_1146016.jpg"><uri content-type="original_file" xlink:type="simple">https://binary.pensoft.net/fig/1146016</uri></graphic></fig></tp:treatment-sec><tp:treatment-sec sec-type="Male genitalia" id="SECID0EXNAE"><title>Male genitalia.</title><p>Tergite VIII rounded at apical margin. Sternite VIII truncate at apical margin and with long setae (Fig. <xref ref-type="fig" rid="F4">15a, b</xref>); Tegmen weakly arcuate in lateral view, paramere 3/5 the length of tegmen, dehiscent in apical 1/4, provided with short setae near apex (Fig. <xref ref-type="fig" rid="F4">15c–e</xref>); median lobe long and slender, curved in lateral view, median struts 2/5 times as long as entire median lobe, ventral plate longer than dorsal plate, the apex of ventral plate pointed; median foramen convex (Fig. <xref ref-type="fig" rid="F4">15f, g</xref>).</p></tp:treatment-sec><tp:treatment-sec sec-type="remarks" id="SECID0EJOAE"><title>Remarks.</title><p><xref ref-type="bibr" rid="B7">Gressitt (1951)</xref> reported <italic><tp:taxon-name><tp:taxon-name-part taxon-name-part-type="genus" reg="Chlorophorus">C.</tp:taxon-name-part><tp:taxon-name-part taxon-name-part-type="species" reg="varius">varius</tp:taxon-name-part><tp:taxon-name-part taxon-name-part-type="subspecies" reg="pieli">pieli</tp:taxon-name-part></tp:taxon-name></italic> from China (Shanghai, Zhejiang, Anhui, Sichuan) and treated <italic><tp:taxon-name><tp:taxon-name-part taxon-name-part-type="genus" reg="Clytanthus">Clytanthus</tp:taxon-name-part><tp:taxon-name-part taxon-name-part-type="species" reg="verbasci">verbasci</tp:taxon-name-part></tp:taxon-name></italic> v. <italic>rectefasciatus</italic> as a synonym of this taxon. <xref ref-type="bibr" rid="B8">Gressitt and Rondon (1970)</xref> synonymized <italic><tp:taxon-name><tp:taxon-name-part taxon-name-part-type="genus" reg="Clytanthus">C.</tp:taxon-name-part><tp:taxon-name-part taxon-name-part-type="species" reg="varius">varius</tp:taxon-name-part></tp:taxon-name></italic> v. <italic><tp:taxon-name><tp:taxon-name-part taxon-name-part-type="genus" reg="Clytanthus"/><tp:taxon-name-part taxon-name-part-type="species" reg="varius"/><tp:taxon-name-part taxon-name-part-type="variety" reg="pieli">pieli</tp:taxon-name-part></tp:taxon-name></italic> and <italic><tp:taxon-name><tp:taxon-name-part taxon-name-part-type="genus" reg="Chlorophorus">C.</tp:taxon-name-part><tp:taxon-name-part taxon-name-part-type="species" reg="socius">socius</tp:taxon-name-part></tp:taxon-name></italic> with <italic><tp:taxon-name><tp:taxon-name-part taxon-name-part-type="genus" reg="Chlorophorus">C.</tp:taxon-name-part><tp:taxon-name-part taxon-name-part-type="species" reg="arciferus">arciferus</tp:taxon-name-part></tp:taxon-name></italic>. However, according to <xref ref-type="bibr" rid="B12">Holzschuh (1991b)</xref>, the figures provided in both <xref ref-type="bibr" rid="B7">Gressitt (1951</xref>, plate XI, fig. 5 with legend “<italic><tp:taxon-name><tp:taxon-name-part taxon-name-part-type="genus" reg="Clytanthus">C.</tp:taxon-name-part><tp:taxon-name-part taxon-name-part-type="species" reg="varius">varius</tp:taxon-name-part></tp:taxon-name></italic> v. <italic><tp:taxon-name><tp:taxon-name-part taxon-name-part-type="genus" reg="Clytanthus"/><tp:taxon-name-part taxon-name-part-type="species" reg="varius"/><tp:taxon-name-part taxon-name-part-type="variety" reg="pieli">pieli</tp:taxon-name-part></tp:taxon-name></italic> ?: Anhwei”) and <xref ref-type="bibr" rid="B8">Gressitt and Rondon (1970</xref>, fig. 36h–i; 36h marked as <italic><tp:taxon-name><tp:taxon-name-part taxon-name-part-type="genus" reg="Chlorophorus">C.</tp:taxon-name-part><tp:taxon-name-part taxon-name-part-type="species" reg="arciferus">arciferus</tp:taxon-name-part></tp:taxon-name></italic> and 36i as “ditto subsp ?”) do not show <italic><tp:taxon-name><tp:taxon-name-part taxon-name-part-type="genus" reg="Chlorophorus">C.</tp:taxon-name-part><tp:taxon-name-part taxon-name-part-type="species" reg="arciferus">arciferus</tp:taxon-name-part></tp:taxon-name></italic>; fig. 36h might represent <italic><tp:taxon-name><tp:taxon-name-part taxon-name-part-type="genus" reg="Chlorophorus">C.</tp:taxon-name-part><tp:taxon-name-part taxon-name-part-type="species" reg="ictericus">ictericus</tp:taxon-name-part></tp:taxon-name></italic> Holzschuh, 1991 and fig. 36i <italic><tp:taxon-name><tp:taxon-name-part taxon-name-part-type="genus" reg="Chlorophorus">C.</tp:taxon-name-part><tp:taxon-name-part taxon-name-part-type="species" reg="copiosus">copiosus</tp:taxon-name-part></tp:taxon-name></italic> Holzschuh, 1991. <xref ref-type="bibr" rid="B24">Hua (2002)</xref> reported <italic><tp:taxon-name><tp:taxon-name-part taxon-name-part-type="genus" reg="Chlorophorus">C.</tp:taxon-name-part><tp:taxon-name-part taxon-name-part-type="species" reg="arciferus">arciferus</tp:taxon-name-part></tp:taxon-name></italic> from China (Anhui, Jiangxi, Zhejiang, Hainan, Sichuan), Laos, Bhutan, India and Nepal. But fig. 145 in <xref ref-type="bibr" rid="B25">Hua et al. (1993</xref>, pl. X) and fig. 334 in <xref ref-type="bibr" rid="B26">Hua et al. (2009</xref>, pl. XXIX) do not show <italic><tp:taxon-name><tp:taxon-name-part taxon-name-part-type="genus" reg="Chlorophorus">C.</tp:taxon-name-part><tp:taxon-name-part taxon-name-part-type="species" reg="arciferus">arciferus</tp:taxon-name-part></tp:taxon-name></italic> either.</p><fig id="F4" position="float" orientation="portrait"><object-id xmlns:xlink="http://www.w3.org/1999/xlink" content-type="doi" xlink:type="simple">10.3897/zookeys.1214.131143.figure15</object-id><object-id xmlns:xlink="http://www.w3.org/1999/xlink" content-type="arpha" xlink:type="simple">B452B0F6-B6F4-590E-A6A5-FC802B3D9217</object-id><label>Figure 15.</label><caption><p><italic><tp:taxon-name><tp:taxon-name-part taxon-name-part-type="genus" reg="Chlorophorus">Chlorophorus</tp:taxon-name-part><tp:taxon-name-part taxon-name-part-type="species" reg="arciferus">arciferus</tp:taxon-name-part></tp:taxon-name></italic> (Chevrolat, 1863), male genitalia <bold>a, b</bold> tergite VIII with sternites VIII and IX <bold>a</bold> dorsal view <bold>b</bold> ventral view <bold>c–e</bold> tegmen <bold>c</bold> dorsal view <bold>d</bold> ventral view <bold>e</bold> lateral view <bold>f, g</bold> median lobe <bold>f</bold> ventral view <bold>g</bold> lateral view. Scale bars for genitalia: 1 mm.</p></caption><graphic xmlns:xlink="http://www.w3.org/1999/xlink" xlink:href="zookeys-1214-001_article-131143__-g004.jpg" position="float" orientation="portrait" xlink:type="simple" id="oo_1146017.jpg"><uri content-type="original_file" xlink:type="simple">https://binary.pensoft.net/fig/1146017</uri></graphic></fig><p>So far, we have examined specimens only from Xizang, China (Figs <xref ref-type="fig" rid="F3">11–14</xref>). Therefore, the distribution of this species is not wide: it might be distributed in India, Nepal, China (Xizang) and adjacent areas.</p><p>Although based on the figures of <italic><tp:taxon-name><tp:taxon-name-part taxon-name-part-type="genus" reg="Clytanthus">Clytanthus</tp:taxon-name-part><tp:taxon-name-part taxon-name-part-type="species" reg="varius">varius</tp:taxon-name-part></tp:taxon-name></italic> v. <italic><tp:taxon-name><tp:taxon-name-part taxon-name-part-type="genus" reg="Clytanthus"/><tp:taxon-name-part taxon-name-part-type="species" reg="varius"/><tp:taxon-name-part taxon-name-part-type="variety" reg="pieli">pieli</tp:taxon-name-part></tp:taxon-name></italic>, <xref ref-type="bibr" rid="B7">Gressitt’s (1951)</xref> specimen is not <italic><tp:taxon-name><tp:taxon-name-part taxon-name-part-type="genus" reg="Chlorophorus">C.</tp:taxon-name-part><tp:taxon-name-part taxon-name-part-type="species" reg="arciferus">arciferus</tp:taxon-name-part></tp:taxon-name></italic>. However, we did not examine the type specimen. Therefore, both are still treated as synonyms of <italic><tp:taxon-name><tp:taxon-name-part taxon-name-part-type="genus" reg="Chlorophorus">C.</tp:taxon-name-part><tp:taxon-name-part taxon-name-part-type="species" reg="arciferus">arciferus</tp:taxon-name-part></tp:taxon-name></italic>. Furthermore, we examined the pictures of the type of <italic><tp:taxon-name><tp:taxon-name-part taxon-name-part-type="genus" reg="Chlorophorus">Chlorophorus</tp:taxon-name-part><tp:taxon-name-part taxon-name-part-type="species" reg="semisinuatus">semisinuatus</tp:taxon-name-part></tp:taxon-name></italic> Pic, 1949 (Fig. <xref ref-type="fig" rid="F3">10</xref>), and found that the external morphological characteristics of this species are the same as <italic><tp:taxon-name><tp:taxon-name-part taxon-name-part-type="genus" reg="Chlorophorus">C.</tp:taxon-name-part><tp:taxon-name-part taxon-name-part-type="species" reg="arciferus">arciferus</tp:taxon-name-part></tp:taxon-name></italic> (Figs <xref ref-type="fig" rid="F3">8–9</xref>, <xref ref-type="fig" rid="F3">11–14</xref>), so <italic><tp:taxon-name><tp:taxon-name-part taxon-name-part-type="genus" reg="Chlorophorus">Chlorophorus</tp:taxon-name-part><tp:taxon-name-part taxon-name-part-type="species" reg="arciferus">arciferus</tp:taxon-name-part></tp:taxon-name></italic> (Chevrolat, 1863) = <italic><tp:taxon-name><tp:taxon-name-part taxon-name-part-type="genus" reg="Chlorophorus">Chlorophorus</tp:taxon-name-part><tp:taxon-name-part taxon-name-part-type="species" reg="semisinuatus">semisinuatus</tp:taxon-name-part></tp:taxon-name></italic> Pic, 1949, syn. nov.</p></tp:treatment-sec><ref-list><ref id="B5"><mixed-citation xmlns:xlink="http://www.w3.org/1999/xlink" xlink:type="simple"><person-group><name name-style="western"><surname>Gahan</surname><given-names>CJ</given-names></name></person-group> (<year>1906</year>) The Fauna of British India, including Ceylon and Burma. <tp:taxon-name><tp:taxon-name-part taxon-name-part-type="order">Coleoptera</tp:taxon-name-part></tp:taxon-name>. – Vol. I (<tp:taxon-name><tp:taxon-name-part taxon-name-part-type="family">Cerambycidae</tp:taxon-name-part></tp:taxon-name>). Taylor and Francis, London, XVIII + 329 pp.</mixed-citation></ref><ref id="B1"><mixed-citation xmlns:xlink="http://www.w3.org/1999/xlink" xlink:type="simple"><person-group><name name-style="western"><surname>Aurivillius</surname><given-names>C</given-names></name></person-group> (<year>1912</year>) <source><tp:taxon-name><tp:taxon-name-part taxon-name-part-type="family">Cerambycidae</tp:taxon-name-part></tp:taxon-name>: <tp:taxon-name><tp:taxon-name-part taxon-name-part-type="subfamily">Cerambycinae</tp:taxon-name-part></tp:taxon-name>. Coleopterorum Catalogus pars 39. In: Schenkling S (Ed.) Coleopterorum Catalogus. Volumen 22. <tp:taxon-name><tp:taxon-name-part taxon-name-part-type="family">Cerambycidae</tp:taxon-name-part></tp:taxon-name> I.</source><publisher-name>Junk</publisher-name>, <publisher-loc>Berlin</publisher-loc>, <size units="page">574 pp</size>.</mixed-citation></ref><ref id="B28"><mixed-citation xmlns:xlink="http://www.w3.org/1999/xlink" xlink:type="simple"><person-group><name name-style="western"><surname>Lazarev</surname><given-names>MA</given-names></name></person-group> (<year>2019</year>) <article-title>Catalogue of Bhutan Longhorn beetles (<tp:taxon-name><tp:taxon-name-part taxon-name-part-type="order">Coleoptera</tp:taxon-name-part></tp:taxon-name>, <tp:taxon-name><tp:taxon-name-part taxon-name-part-type="family">Cerambycidae</tp:taxon-name-part></tp:taxon-name>).</article-title><source>Humanity space International Almanac</source><volume>8</volume>(<issue>2</issue>): <fpage>141</fpage>–<lpage>198</lpage>.</mixed-citation></ref><ref id="B36"><mixed-citation xmlns:xlink="http://www.w3.org/1999/xlink" xlink:type="simple"><person-group><name name-style="western"><surname>Özdikmen</surname><given-names>H</given-names></name></person-group> (<year>2022</year>) <article-title>A new attempt on the subgeneric composition of <italic><tp:taxon-name><tp:taxon-name-part taxon-name-part-type="genus">Chlorophorus</tp:taxon-name-part></tp:taxon-name></italic> Chevrolat, 1863 with descriptions of new subgenera (<tp:taxon-name><tp:taxon-name-part taxon-name-part-type="family">Cerambycidae</tp:taxon-name-part></tp:taxon-name>: <tp:taxon-name><tp:taxon-name-part taxon-name-part-type="subfamily">Cerambycinae</tp:taxon-name-part></tp:taxon-name>).</article-title><source>Munis Entomology &amp; Zoology</source><volume>17</volume>(<issue>2</issue>): <fpage>628</fpage>–<lpage>693</lpage>.</mixed-citation></ref><ref id="B7"><mixed-citation xmlns:xlink="http://www.w3.org/1999/xlink" xlink:type="simple"><person-group><name name-style="western"><surname>Gressitt</surname><given-names>JL</given-names></name></person-group> (<year>1951</year>) <source>Longicorn beetles of China. P.</source><publisher-name>Lechevalier</publisher-name>, <publisher-loc>Paris</publisher-loc>, <size units="page">667 pp</size>.</mixed-citation></ref><ref id="B8"><mixed-citation xmlns:xlink="http://www.w3.org/1999/xlink" xlink:type="simple"><person-group><name name-style="western"><surname>Gressitt</surname><given-names>JL</given-names></name><name name-style="western"><surname>Rondon</surname><given-names>JA</given-names></name></person-group> (<year>1970</year>) Cerambycid-beetles of Laos (<tp:taxon-name><tp:taxon-name-part taxon-name-part-type="family">Disteniidae</tp:taxon-name-part></tp:taxon-name>, <tp:taxon-name><tp:taxon-name-part taxon-name-part-type="subfamily">Prioninae</tp:taxon-name-part></tp:taxon-name>, <tp:taxon-name><tp:taxon-name-part taxon-name-part-type="subfamily">Philinae</tp:taxon-name-part></tp:taxon-name>, <tp:taxon-name><tp:taxon-name-part taxon-name-part-type="subfamily">Aseminae</tp:taxon-name-part></tp:taxon-name>, <tp:taxon-name><tp:taxon-name-part taxon-name-part-type="subfamily">Lepturinae</tp:taxon-name-part></tp:taxon-name>, <tp:taxon-name><tp:taxon-name-part taxon-name-part-type="subfamily">Cerambycinae</tp:taxon-name-part></tp:taxon-name>). Pacific Insects Monograph 24: II–III + 1–314. [48 pls]</mixed-citation></ref><ref id="B12"><mixed-citation xmlns:xlink="http://www.w3.org/1999/xlink" xlink:type="simple"><person-group><name name-style="western"><surname>Holzschuh</surname><given-names>C</given-names></name></person-group> (<year>1991b</year>) <article-title>45 neue Bockkäfer aus Asien, vorwiegend aus Thailand (<tp:taxon-name><tp:taxon-name-part taxon-name-part-type="order">Coleoptera</tp:taxon-name-part></tp:taxon-name>: <tp:taxon-name><tp:taxon-name-part taxon-name-part-type="family">Disteniidae</tp:taxon-name-part></tp:taxon-name> und <tp:taxon-name><tp:taxon-name-part taxon-name-part-type="family">Cerambycidae</tp:taxon-name-part></tp:taxon-name>).</article-title><source>Schriftenreihe der Forstlichen Bundesversuchanstalt (FBVA-Berichte)</source><volume>51</volume>: <fpage>35</fpage>–<lpage>75</lpage>.</mixed-citation></ref><ref id="B24"><mixed-citation xmlns:xlink="http://www.w3.org/1999/xlink" xlink:type="simple"><person-group><name name-style="western"><surname>Hua</surname><given-names>LZ</given-names></name></person-group> (<year>2002</year>) <source>List of Chinese Insects.</source><publisher-name>Guangzhou</publisher-name>, <publisher-loc>Sun Yat-sen University Press</publisher-loc>, <size units="page">612 pp</size>.</mixed-citation></ref><ref id="B25"><mixed-citation xmlns:xlink="http://www.w3.org/1999/xlink" xlink:type="simple"><person-group><name name-style="western"><surname>Hua</surname><given-names>LZ</given-names></name><name name-style="western"><surname>Nara</surname><given-names>H</given-names></name><name name-style="western"><surname>Yu</surname><given-names>CK</given-names></name></person-group> (<year>1993</year>) <source>Longicorn-Beetles of Hainan &amp; Guangdong.</source><publisher-name>Nantou</publisher-name>, <publisher-loc>Muh-Sheng Museum of Entomology</publisher-loc>, <size units="page">151 pp</size>.</mixed-citation></ref><ref id="B26"><mixed-citation xmlns:xlink="http://www.w3.org/1999/xlink" xlink:type="simple"><person-group><name name-style="western"><surname>Hua</surname><given-names>LZ</given-names></name><name name-style="western"><surname>Nara</surname><given-names>H</given-names></name><name name-style="western"><surname>Samuelson</surname><given-names>GA</given-names></name><name name-style="western"><surname>Lingafelter</surname><given-names>SW</given-names></name></person-group> (<year>2009</year>) <source>Iconography of Chinese Longicorn Beetles (1406 Species) in Color .</source><publisher-name>Guangzhou</publisher-name>, <publisher-loc>Sun Yat-sen University Press</publisher-loc>, <size units="page">474 pp</size>.</mixed-citation></ref></ref-list></tp:taxon-treatment>
