# Supplementary material for: ﻿Taxonomic notes on the genus Chlorophorus Chevrolat, 1863 (Coleoptera, Cerambycidae), with one new synonym and four newly recorded species from China
Source: Zookeys. 2024 Oct 1;1214:1–14. doi: 10.3897/zookeys.1214.131143 (PMC11462083; doi:10.3897/zookeys.1214.131143)
Supplement: XML Treatment for Chlorophorus annulatus [file zookeys.1214.131143-treatment4.xml]

<!DOCTYPE tp:taxon-treatment
  PUBLIC "-//TaxonX//DTD Taxonomic Treatment Publishing DTD v0 20100105//EN" "tax-treatment-NSO.dtd">
<tp:taxon-treatment xmlns:tp="http://www.plazi.org/taxpub"><tp:treatment-meta><kwd-group><label>Taxon classification</label><kwd>
              <named-content content-type="kingdom">Animalia</named-content>
            </kwd><kwd>
              <named-content content-type="order">Coleoptera</named-content>
            </kwd><kwd>
              <named-content content-type="family">Cerambycidae</named-content>
            </kwd></kwd-group><mixed-citation publication-type="journal"><person-group><name><surname>Fu</surname><given-names>Zheng-Ju</given-names></name><name><surname>Chen</surname><given-names>Lu</given-names></name><name><surname>Li</surname><given-names>Zhu</given-names></name></person-group><article-title>﻿Taxonomic notes on the genus <italic><tp:taxon-name><tp:taxon-name-part taxon-name-part-type="genus" reg="Chlorophorus">Chlorophorus</tp:taxon-name-part></tp:taxon-name></italic> Chevrolat, 1863 (<tp:taxon-name><tp:taxon-name-part taxon-name-part-type="order">Coleoptera</tp:taxon-name-part></tp:taxon-name>, <tp:taxon-name><tp:taxon-name-part taxon-name-part-type="family">Cerambycidae</tp:taxon-name-part></tp:taxon-name>), with one new synonym and four newly recorded species from China</article-title><source>Zookeys</source><day>01</day><month>10</month><year>2024</year><volume>1214</volume><fpage>1</fpage><lpage>14</lpage><pub-id pub-id-type="doi">10.3897/zookeys.1214.131143</pub-id></mixed-citation></tp:treatment-meta><tp:nomenclature><label>﻿</label><tp:taxon-name>
            <object-id xmlns:xlink="http://www.w3.org/1999/xlink" content-type="arpha" xlink:type="simple">682536F5-A5A2-571E-9300-51D759BEFD05</object-id>
            <tp:taxon-name-part taxon-name-part-type="genus" reg="Chlorophorus">Chlorophorus</tp:taxon-name-part>
            <tp:taxon-name-part taxon-name-part-type="species" reg="annulatus">annulatus</tp:taxon-name-part>
          </tp:taxon-name><tp:taxon-authority>(Hope, 1831)</tp:taxon-authority><xref ref-type="fig" rid="F6">Figs 17</xref><xref ref-type="fig" rid="F6">, 18</xref><tp:nomenclature-citation-list><tp:nomenclature-citation><tp:taxon-name>
                <tp:taxon-name-part taxon-name-part-type="genus" reg="Clytus">Clytus</tp:taxon-name-part>
                <tp:taxon-name-part taxon-name-part-type="species" reg="annulatus">annulatus</tp:taxon-name-part>
              </tp:taxon-name><comment>Hope, 1831: 28. TL: Nepal. TD: <named-content xmlns:xlink="http://www.w3.org/1999/xlink" content-type="dwc:institutional_code" xlink:title="Oxford University Museum of Natural History, Oxford, UK" xlink:href="http://grbio.org/institution/oxford-university-museum-natural-history" xlink:type="simple">OUMNH</named-content>.</comment></tp:nomenclature-citation><tp:nomenclature-citation><tp:taxon-name>
                <tp:taxon-name-part taxon-name-part-type="genus" reg="Clytus">Clytus</tp:taxon-name-part>
                <tp:taxon-name-part taxon-name-part-type="species" reg="signaticollis">signaticollis</tp:taxon-name-part>
              </tp:taxon-name><comment>Laporte de Castelnau &amp; Gory, 1841: 103. TL: India. TD: <named-content xmlns:xlink="http://www.w3.org/1999/xlink" content-type="dwc:institutional_code" xlink:title="Oxford University Museum of Natural History, Oxford, UK" xlink:href="http://grbio.org/institution/oxford-university-museum-natural-history" xlink:type="simple">OUMNH</named-content>. Syn. by <xref ref-type="bibr" rid="B22">Holzschuh 2020</xref>: 49.</comment></tp:nomenclature-citation><tp:nomenclature-citation><tp:taxon-name>
                <tp:taxon-name-part taxon-name-part-type="genus" reg="Anthoboscus">Anthoboscus</tp:taxon-name-part>
                <tp:taxon-name-part taxon-name-part-type="species" reg="signaticollis">signaticollis</tp:taxon-name-part>
              </tp:taxon-name><comment><xref ref-type="bibr" rid="B3">Chevrolat 1863</xref>: 303.</comment></tp:nomenclature-citation><tp:nomenclature-citation><tp:taxon-name>
                <tp:taxon-name-part taxon-name-part-type="genus" reg="Clytanthus">Clytanthus</tp:taxon-name-part>
                <tp:taxon-name-part taxon-name-part-type="species" reg="signaticollis">signaticollis</tp:taxon-name-part>
              </tp:taxon-name><comment><xref ref-type="bibr" rid="B54">Waterhouse 1874</xref>: xxviii.</comment></tp:nomenclature-citation><tp:nomenclature-citation><tp:taxon-name>
                <tp:taxon-name-part taxon-name-part-type="genus" reg="Chlorophorus">Chlorophorus</tp:taxon-name-part>
                <tp:taxon-name-part taxon-name-part-type="species" reg="signaticollis">signaticollis</tp:taxon-name-part>
              </tp:taxon-name><comment><xref ref-type="bibr" rid="B46">Schwarzer 1925</xref>: 27.</comment></tp:nomenclature-citation><tp:nomenclature-citation><tp:taxon-name>
                <tp:taxon-name-part taxon-name-part-type="genus" reg="Chlorophorus">Chlorophorus</tp:taxon-name-part>
                <tp:taxon-name-part taxon-name-part-type="species" reg="separatus">separatus</tp:taxon-name-part>
              </tp:taxon-name><comment>Gressitt, 1940: 78. TL: China. TD: <named-content xmlns:xlink="http://www.w3.org/1999/xlink" content-type="dwc:institutional_code" xlink:title="Sun Yat-sen University, Guangzhou, China" xlink:href="http://grbio.org/institution/national-sun-yat-sen-university-department-biological-sciences" xlink:type="simple">SYSU</named-content>. Syn. by <xref ref-type="bibr" rid="B22">Holzschuh 2020</xref>: 49.</comment></tp:nomenclature-citation><tp:nomenclature-citation><tp:taxon-name>
                <tp:taxon-name-part taxon-name-part-type="genus" reg="Chlorophorus">Chlorophorus</tp:taxon-name-part>
                <tp:taxon-name-part taxon-name-part-type="species" reg="nigroannulatus">nigroannulatus</tp:taxon-name-part>
              </tp:taxon-name><comment>Pic, 1943: 1. TL: Vietnam. TD: <named-content xmlns:xlink="http://www.w3.org/1999/xlink" content-type="dwc:institutional_code" xlink:title="Muséum National d’Histoire Naturelle, Paris, France" xlink:href="http://grbio.org/institution/museum-national-dhistoire-naturelle-2" xlink:type="simple">MNHN</named-content>. Syn. by <xref ref-type="bibr" rid="B22">Holzschuh 2020</xref>: 49.</comment></tp:nomenclature-citation><tp:nomenclature-citation><tp:taxon-name>
                <tp:taxon-name-part taxon-name-part-type="genus" reg="Chlorophorus">Chlorophorus</tp:taxon-name-part>
                <tp:taxon-name-part taxon-name-part-type="species" reg="nigroannulatus">nigroannulatus</tp:taxon-name-part>
              </tp:taxon-name><comment>v. <italic>rufonotatus</italic> Pic, 1943: 1. Syn. by Holzschuh, 2020: 49.</comment></tp:nomenclature-citation><tp:nomenclature-citation><tp:taxon-name>
                <tp:taxon-name-part taxon-name-part-type="genus" reg="Rhaphuma">Rhaphuma</tp:taxon-name-part>
                <tp:taxon-name-part taxon-name-part-type="species" reg="signaticollis">signaticollis</tp:taxon-name-part>
              </tp:taxon-name><comment><xref ref-type="bibr" rid="B34">Ohbayashi 1963</xref>: 11.</comment></tp:nomenclature-citation><tp:nomenclature-citation><tp:taxon-name>
                <tp:taxon-name-part taxon-name-part-type="genus" reg="Chlorophorus">Chlorophorus</tp:taxon-name-part>
                <tp:taxon-name-part taxon-name-part-type="species" reg="nigroannulatus">nigroannulatus</tp:taxon-name-part>
              </tp:taxon-name><comment><xref ref-type="bibr" rid="B53">Villiers and Chûjô 1966</xref>: 552[HN].</comment></tp:nomenclature-citation><tp:nomenclature-citation><tp:taxon-name>
                <tp:taxon-name-part taxon-name-part-type="genus" reg="Chlorophorus">Chlorophorus</tp:taxon-name-part>
                <tp:taxon-name-part taxon-name-part-type="species" reg="viticis">viticis</tp:taxon-name-part>
              </tp:taxon-name><comment>Gressitt &amp; Rondon, 1970: 220, 225. TL: Laos. TD: <named-content xmlns:xlink="http://www.w3.org/1999/xlink" content-type="dwc:institutional_code" xlink:title="Bernice Pauahi Bishop Museum, Honolulu, USA" xlink:href="http://grbio.org/institution/bishop-museum" xlink:type="simple">BPBM</named-content>. Syn. by <xref ref-type="bibr" rid="B22">Holzschuh 2020</xref>: 49.</comment></tp:nomenclature-citation><tp:nomenclature-citation><tp:taxon-name>
                <tp:taxon-name-part taxon-name-part-type="genus" reg="Chlorophorus">Chlorophorus</tp:taxon-name-part>
                <tp:taxon-name-part taxon-name-part-type="species" reg="annulatus">annulatus</tp:taxon-name-part>
              </tp:taxon-name><comment><xref ref-type="bibr" rid="B9">Holzschuh 1984</xref>: 358.</comment></tp:nomenclature-citation><tp:nomenclature-citation><tp:taxon-name><tp:taxon-name-part taxon-name-part-type="genus" reg="Chlorophorus">Chlorophorus</tp:taxon-name-part> (<tp:taxon-name-part taxon-name-part-type="subgenus" reg="Chlorophorus">Chlorophorus</tp:taxon-name-part>) <tp:taxon-name-part taxon-name-part-type="species" reg="signaticollis">signaticollis</tp:taxon-name-part></tp:taxon-name><comment><xref ref-type="bibr" rid="B33">Mitra et al. 2017</xref>: 81.</comment></tp:nomenclature-citation><tp:nomenclature-citation><tp:taxon-name><tp:taxon-name-part taxon-name-part-type="genus" reg="Chlorophorus">Chlorophorus</tp:taxon-name-part> (<tp:taxon-name-part taxon-name-part-type="subgenus" reg="Humeromaculatus">Humeromaculatus</tp:taxon-name-part>) <tp:taxon-name-part taxon-name-part-type="species" reg="annulatus">annulatus</tp:taxon-name-part></tp:taxon-name><comment><xref ref-type="bibr" rid="B30">Lazarev and Murzin 2019</xref>: 765.</comment></tp:nomenclature-citation><tp:nomenclature-citation><tp:taxon-name><tp:taxon-name-part taxon-name-part-type="genus" reg="Chlorophorus">Chlorophorus</tp:taxon-name-part> (<tp:taxon-name-part taxon-name-part-type="subgenus" reg="Immaculatus">Immaculatus</tp:taxon-name-part>) <tp:taxon-name-part taxon-name-part-type="species" reg="signaticollis">signaticollis</tp:taxon-name-part></tp:taxon-name><comment>Niisato in <xref ref-type="bibr" rid="B4">Danilevsky 2020</xref>: 231.</comment></tp:nomenclature-citation><tp:nomenclature-citation><tp:taxon-name><tp:taxon-name-part taxon-name-part-type="genus" reg="Chlorophorus">Chlorophorus</tp:taxon-name-part> (<tp:taxon-name-part taxon-name-part-type="subgenus" reg="Chlorophorus">Chlorophorus</tp:taxon-name-part>) <tp:taxon-name-part taxon-name-part-type="species" reg="annulatus">annulatus</tp:taxon-name-part></tp:taxon-name><comment><xref ref-type="bibr" rid="B36">Özdikmen 2022</xref>: 641, 686, 690.</comment></tp:nomenclature-citation></tp:nomenclature-citation-list></tp:nomenclature><tp:treatment-sec sec-type="material" id="SECID0EHKAG"><title>Specimens examined.</title><p>China • 16♂♂ 8♀♀; Yunnan Province, Pu’er City, Simao, Laiyang River; 11–13 V. 2018; Qiu Jianyue, Peng Chenli and Xu Hao leg. (<abbrev xmlns:xlink="http://www.w3.org/1999/xlink" content-type="institution" xlink:title="Insect Collection of Southwest University, Chongqing, China" id="ABBRID0ENKAG" xlink:type="simple">SWU</abbrev>) • 25♂♂ 19♀♀; Yunnan Province, Pingbian County, Dawei Mountain; 25–27 V. 2018; Qiu Jianyue, Peng Chenli and Xu Hao leg. (<abbrev xmlns:xlink="http://www.w3.org/1999/xlink" content-type="institution" xlink:title="Insect Collection of Southwest University, Chongqing, China" id="ABBRID0ESKAG" xlink:type="simple">SWU</abbrev>).</p><fig id="F6" position="float" orientation="portrait"><object-id xmlns:xlink="http://www.w3.org/1999/xlink" content-type="doi" xlink:type="simple">10.3897/zookeys.1214.131143.figures17-18</object-id><object-id xmlns:xlink="http://www.w3.org/1999/xlink" content-type="arpha" xlink:type="simple">D02752EF-EFF1-52AB-83CC-35A795FF1011</object-id><label>Figures 17, 18.</label><caption><p><italic><tp:taxon-name><tp:taxon-name-part taxon-name-part-type="genus" reg="Chlorophorus">Chlorophorus</tp:taxon-name-part><tp:taxon-name-part taxon-name-part-type="species" reg="annulatus">annulatus</tp:taxon-name-part></tp:taxon-name></italic> (Hope, 1831) <bold>17</bold> adult habitus <bold>a</bold> dorsal habitus <bold>b</bold> ventral habitus <bold>18</bold> male genitalia <bold>a, b</bold> tergite VIII with sternites VIII and IX <bold>a</bold> dorsal view <bold>b</bold> ventral view <bold>c–e</bold> tegmen <bold>c</bold> dorsal view <bold>d</bold> ventral view <bold>e</bold> lateral view <bold>f</bold> median lobe, ventral view. Scale bars: 5 mm (for adult habitus); 1 mm (for genitalia).</p></caption><graphic xmlns:xlink="http://www.w3.org/1999/xlink" xlink:href="zookeys-1214-001_article-131143__-g006.jpg" position="float" orientation="portrait" xlink:type="simple" id="oo_1146019.jpg"><uri content-type="original_file" xlink:type="simple">https://binary.pensoft.net/fig/1146019</uri></graphic></fig></tp:treatment-sec><tp:treatment-sec sec-type="remarks" id="SECID0EHMAG"><title>Remarks.</title><p>This species is similar in elytral markings to <italic><tp:taxon-name><tp:taxon-name-part taxon-name-part-type="genus" reg="Chlorophorus">C.</tp:taxon-name-part><tp:taxon-name-part taxon-name-part-type="species" reg="fainanensis">fainanensis</tp:taxon-name-part></tp:taxon-name></italic>, but the male genitalia are distinctly different (Fig. <xref ref-type="fig" rid="F6">18</xref>).</p><sec sec-type="﻿New records for China" id="SECID0E3MAG"><title>﻿New records for China</title></sec></tp:treatment-sec><ref-list><ref id="B22"><mixed-citation xmlns:xlink="http://www.w3.org/1999/xlink" xlink:type="simple"><person-group><name name-style="western"><surname>Holzschuh</surname><given-names>C</given-names></name></person-group> (<year>2020</year>) <article-title>Neue Synonymien, Neumeldungen für China und Beschreibung von acht neuen Bockkäfern aus Asien (<tp:taxon-name><tp:taxon-name-part taxon-name-part-type="order">Coleoptera</tp:taxon-name-part></tp:taxon-name>, <tp:taxon-name><tp:taxon-name-part taxon-name-part-type="family">Cerambycidae</tp:taxon-name-part></tp:taxon-name>).</article-title><source>Les Cahiers Magellanes (NS)</source><volume>36</volume>: <fpage>48</fpage>–<lpage>64</lpage>.</mixed-citation></ref><ref id="B3"><mixed-citation xmlns:xlink="http://www.w3.org/1999/xlink" xlink:type="simple"><person-group><name name-style="western"><surname>Chevrolat</surname><given-names>LA</given-names></name></person-group> (<year>1863</year>) <article-title>Clytides d’Asie et d’Océanie.</article-title><source>Mémoires de la Société Royale des Sciences de Liège</source><volume>18</volume>(<issue>4</issue>): <fpage>253</fpage>–<lpage>350</lpage>.</mixed-citation></ref><ref id="B54"><mixed-citation xmlns:xlink="http://www.w3.org/1999/xlink" xlink:type="simple"><person-group><name name-style="western"><surname>Waterhouse</surname><given-names>CO</given-names></name></person-group> (<year>1874</year>) Synonymical Notes on Longicorn <tp:taxon-name><tp:taxon-name-part taxon-name-part-type="order">Coleoptera</tp:taxon-name-part></tp:taxon-name>. The Proceedings of the Entomological Society of London 1874: XXVIII–XXIX.</mixed-citation></ref><ref id="B46"><mixed-citation xmlns:xlink="http://www.w3.org/1999/xlink" xlink:type="simple"><person-group><name name-style="western"><surname>Schwarzer</surname><given-names>B</given-names></name></person-group> (<year>1925</year>) <article-title>Sauters Formosa-Ausbeute (<tp:taxon-name><tp:taxon-name-part taxon-name-part-type="family">Cerambycidae</tp:taxon-name-part></tp:taxon-name>. Col.). (Subfamilie <tp:taxon-name><tp:taxon-name-part taxon-name-part-type="subfamily">Cerambycinae</tp:taxon-name-part></tp:taxon-name>.).</article-title><source>Entomologische Blätter</source><volume>21</volume>(<issue>1</issue>): <fpage>20</fpage>–<lpage>30</lpage>.</mixed-citation></ref><ref id="B34"><mixed-citation xmlns:xlink="http://www.w3.org/1999/xlink" xlink:type="simple"><person-group><name name-style="western"><surname>Ohbayashi</surname><given-names>K</given-names></name></person-group> (<year>1963</year>) Systematic notes and descriptions of new forms in <tp:taxon-name><tp:taxon-name-part taxon-name-part-type="family">Cerambycidae</tp:taxon-name-part></tp:taxon-name> from Japan. Fragmenta Coleopterologica (3): 11–12.</mixed-citation></ref><ref id="B53"><mixed-citation xmlns:xlink="http://www.w3.org/1999/xlink" xlink:type="simple"><person-group><name name-style="western"><surname>Villiers</surname><given-names>A</given-names></name><name name-style="western"><surname>Chûjô</surname><given-names>M</given-names></name></person-group> (<year>1966</year>) <article-title><tp:taxon-name><tp:taxon-name-part taxon-name-part-type="order">Coleoptera</tp:taxon-name-part></tp:taxon-name> of East Nepal Arranged by Michio Chûjô. 13. Famille <tp:taxon-name><tp:taxon-name-part taxon-name-part-type="family">Cerambycidae</tp:taxon-name-part></tp:taxon-name>.</article-title><source>Journal of the College of Arts and Sciences, Chiba University</source><volume>4</volume>(<issue>4</issue>): <fpage>550</fpage>–<lpage>552</lpage>.</mixed-citation></ref><ref id="B9"><mixed-citation xmlns:xlink="http://www.w3.org/1999/xlink" xlink:type="simple"><person-group><name name-style="western"><surname>Holzschuh</surname><given-names>C</given-names></name></person-group> (<year>1984</year>) <article-title>Beschreibung von 24 neuen Bockkäfern aus Europa und Asien, vorwiegend aus dem Himalaya (<tp:taxon-name><tp:taxon-name-part taxon-name-part-type="order">Coleoptera</tp:taxon-name-part></tp:taxon-name>, <tp:taxon-name><tp:taxon-name-part taxon-name-part-type="family">Cerambycidae</tp:taxon-name-part></tp:taxon-name>).</article-title><source>Entomologica Basiliensa</source><volume>9</volume>: <fpage>340</fpage>–<lpage>372</lpage>.</mixed-citation></ref><ref id="B33"><mixed-citation xmlns:xlink="http://www.w3.org/1999/xlink" xlink:type="simple"><person-group><name name-style="western"><surname>Mitra</surname><given-names>B</given-names></name><name name-style="western"><surname>Chakraborti</surname><given-names>U</given-names></name><name name-style="western"><surname>Mallick</surname><given-names>K</given-names></name><name name-style="western"><surname>Bhaumik</surname><given-names>S</given-names></name><name name-style="western"><surname>Das</surname><given-names>P</given-names></name></person-group> (<year>2017</year>) <article-title>An updated list of cerambycid beetles (<tp:taxon-name><tp:taxon-name-part taxon-name-part-type="order">Coleoptera</tp:taxon-name-part></tp:taxon-name>: <tp:taxon-name><tp:taxon-name-part taxon-name-part-type="family">Cerambycidae</tp:taxon-name-part></tp:taxon-name>) of Assam, India.</article-title><source>Records of the Zoological Survey of India</source><volume>117</volume>(<issue>1</issue>): <fpage>78</fpage>–<lpage>90</lpage>. <ext-link xlink:href="10.26515/rzsi/v117/i1/2017/117286" ext-link-type="doi" xlink:type="simple">https://doi.org/10.26515/rzsi/v117/i1/2017/117286</ext-link></mixed-citation></ref><ref id="B30"><mixed-citation xmlns:xlink="http://www.w3.org/1999/xlink" xlink:type="simple"><person-group><name name-style="western"><surname>Lazarev</surname><given-names>MA</given-names></name><name name-style="western"><surname>Murzin</surname><given-names>SV</given-names></name></person-group> (<year>2019</year>) <article-title>Catalogue of Nepal Longhorn beetles (<tp:taxon-name><tp:taxon-name-part taxon-name-part-type="order">Coleoptera</tp:taxon-name-part></tp:taxon-name>, <tp:taxon-name><tp:taxon-name-part taxon-name-part-type="family">Cerambycidae</tp:taxon-name-part></tp:taxon-name>).</article-title><source>Humanity space International Almanac</source><volume>8</volume>(<issue>6</issue>): <fpage>746</fpage>–<lpage>868</lpage>.</mixed-citation></ref><ref id="B4"><mixed-citation xmlns:xlink="http://www.w3.org/1999/xlink" xlink:type="simple"><person-group><name name-style="western"><surname>Danilevsky</surname><given-names>ML</given-names></name></person-group> (<year>2020</year>) Catalogue of Palaearctic <tp:taxon-name><tp:taxon-name-part taxon-name-part-type="order">Coleoptera</tp:taxon-name-part></tp:taxon-name> Volume 6/1 Revised and Updated Second Edition <tp:taxon-name><tp:taxon-name-part taxon-name-part-type="superfamily">Chrysomeloidea</tp:taxon-name-part></tp:taxon-name> I (<tp:taxon-name><tp:taxon-name-part taxon-name-part-type="family">Vesperidae</tp:taxon-name-part></tp:taxon-name>, <tp:taxon-name><tp:taxon-name-part taxon-name-part-type="family">Disteniidae</tp:taxon-name-part></tp:taxon-name>, <tp:taxon-name><tp:taxon-name-part taxon-name-part-type="family">Cerambycidae</tp:taxon-name-part></tp:taxon-name>). Koninklijke Brill, Leiden, XXVIII + 712 pp. <ext-link xlink:href="10.1163/9789004440333_002" ext-link-type="doi" xlink:type="simple">https://doi.org/10.1163/9789004440333_002</ext-link></mixed-citation></ref><ref id="B36"><mixed-citation xmlns:xlink="http://www.w3.org/1999/xlink" xlink:type="simple"><person-group><name name-style="western"><surname>Özdikmen</surname><given-names>H</given-names></name></person-group> (<year>2022</year>) <article-title>A new attempt on the subgeneric composition of <italic><tp:taxon-name><tp:taxon-name-part taxon-name-part-type="genus">Chlorophorus</tp:taxon-name-part></tp:taxon-name></italic> Chevrolat, 1863 with descriptions of new subgenera (<tp:taxon-name><tp:taxon-name-part taxon-name-part-type="family">Cerambycidae</tp:taxon-name-part></tp:taxon-name>: <tp:taxon-name><tp:taxon-name-part taxon-name-part-type="subfamily">Cerambycinae</tp:taxon-name-part></tp:taxon-name>).</article-title><source>Munis Entomology &amp; Zoology</source><volume>17</volume>(<issue>2</issue>): <fpage>628</fpage>–<lpage>693</lpage>.</mixed-citation></ref></ref-list></tp:taxon-treatment>
