# Supplementary material for: ﻿Taxonomic notes on the genus Chlorophorus Chevrolat, 1863 (Coleoptera, Cerambycidae), with one new synonym and four newly recorded species from China
Source: Zookeys. 2024 Oct 1;1214:1–14. doi: 10.3897/zookeys.1214.131143 (PMC11462083; doi:10.3897/zookeys.1214.131143)
Supplement: XML Treatment for Chlorophorus pinguis [file zookeys.1214.131143-treatment8.xml]

<!DOCTYPE tp:taxon-treatment
  PUBLIC "-//TaxonX//DTD Taxonomic Treatment Publishing DTD v0 20100105//EN" "tax-treatment-NSO.dtd">
<tp:taxon-treatment xmlns:tp="http://www.plazi.org/taxpub"><tp:treatment-meta><kwd-group><label>Taxon classification</label><kwd>
              <named-content content-type="kingdom">Animalia</named-content>
            </kwd><kwd>
              <named-content content-type="order">Coleoptera</named-content>
            </kwd><kwd>
              <named-content content-type="family">Cerambycidae</named-content>
            </kwd></kwd-group><mixed-citation publication-type="journal"><person-group><name><surname>Fu</surname><given-names>Zheng-Ju</given-names></name><name><surname>Chen</surname><given-names>Lu</given-names></name><name><surname>Li</surname><given-names>Zhu</given-names></name></person-group><article-title>﻿Taxonomic notes on the genus <italic><tp:taxon-name><tp:taxon-name-part taxon-name-part-type="genus" reg="Chlorophorus">Chlorophorus</tp:taxon-name-part></tp:taxon-name></italic> Chevrolat, 1863 (<tp:taxon-name><tp:taxon-name-part taxon-name-part-type="order">Coleoptera</tp:taxon-name-part></tp:taxon-name>, <tp:taxon-name><tp:taxon-name-part taxon-name-part-type="family">Cerambycidae</tp:taxon-name-part></tp:taxon-name>), with one new synonym and four newly recorded species from China</article-title><source>Zookeys</source><day>01</day><month>10</month><year>2024</year><volume>1214</volume><fpage>1</fpage><lpage>14</lpage><pub-id pub-id-type="doi">10.3897/zookeys.1214.131143</pub-id></mixed-citation></tp:treatment-meta><tp:nomenclature><label>﻿</label><tp:taxon-name>
            <object-id xmlns:xlink="http://www.w3.org/1999/xlink" content-type="arpha" xlink:type="simple">8C53C55F-A933-5496-9439-32F42B16E865</object-id>
            <tp:taxon-name-part taxon-name-part-type="genus" reg="Chlorophorus">Chlorophorus</tp:taxon-name-part>
            <tp:taxon-name-part taxon-name-part-type="species" reg="pinguis">pinguis</tp:taxon-name-part>
          </tp:taxon-name><tp:taxon-authority>Holzschuh, 1992</tp:taxon-authority><xref ref-type="fig" rid="F7">Fig. 22</xref><tp:nomenclature-citation-list><tp:nomenclature-citation><tp:taxon-name>
                <tp:taxon-name-part taxon-name-part-type="genus" reg="Chlorophorus">Chlorophorus</tp:taxon-name-part>
                <tp:taxon-name-part taxon-name-part-type="species" reg="pinguis">pinguis</tp:taxon-name-part>
              </tp:taxon-name><comment>Holzschuh, 1992: 21, figs 21, 63. TL: Vietnam. TD: <abbrev xmlns:xlink="http://www.w3.org/1999/xlink" content-type="institution" xlink:title="Collection Carolus Holzschuh, Vienna, Austria" id="ABBRID0EK2AG" xlink:type="simple">CCH</abbrev>.</comment></tp:nomenclature-citation><tp:nomenclature-citation><tp:taxon-name><tp:taxon-name-part taxon-name-part-type="genus" reg="Chlorophorus">Chlorophorus</tp:taxon-name-part> (<tp:taxon-name-part taxon-name-part-type="subgenus" reg="Humeromagnomaculatus">Humeromagnomaculatus</tp:taxon-name-part>) <tp:taxon-name-part taxon-name-part-type="species" reg="pinguis">pinguis</tp:taxon-name-part></tp:taxon-name><comment><xref ref-type="bibr" rid="B36">Özdikmen 2022</xref>: 655, 687.</comment></tp:nomenclature-citation></tp:nomenclature-citation-list></tp:nomenclature><tp:treatment-sec sec-type="material" id="SECID0ED3AG"><title>Specimens examined.</title><p>China • 3♂♂ 2♀♀; Guangxi Province, Baise City, Leye County, Yachang Town; V. 2016; native collector leg. (<abbrev xmlns:xlink="http://www.w3.org/1999/xlink" content-type="institution" xlink:title="Insect Collection of Southwest University, Chongqing, China" id="ABBRID0EJ3AG" xlink:type="simple">SWU</abbrev>).</p></tp:treatment-sec><tp:treatment-sec sec-type="distribution" id="SECID0EO3AG"><title>Distribution.</title><p>China (Guangxi); Vietnam.</p></tp:treatment-sec><tp:treatment-sec><!--Section generated to contain objects referenced in tp:taxon-treatment.--><fig id="F7" position="float" orientation="portrait"><object-id xmlns:xlink="http://www.w3.org/1999/xlink" content-type="doi" xlink:type="simple">10.3897/zookeys.1214.131143.figures19-22</object-id><object-id xmlns:xlink="http://www.w3.org/1999/xlink" content-type="arpha" xlink:type="simple">A2FE31AF-A642-5843-B0B7-1F533FD3F925</object-id><label>Figures 19–22.</label><caption><p><bold>19</bold><italic><tp:taxon-name><tp:taxon-name-part taxon-name-part-type="genus" reg="Chlorophorus">Chlorophorus</tp:taxon-name-part><tp:taxon-name-part taxon-name-part-type="species" reg="coniperda">coniperda</tp:taxon-name-part></tp:taxon-name></italic> Holzschuh, 1992 <bold>a</bold> male <bold>b</bold> female <bold>20</bold><italic><tp:taxon-name><tp:taxon-name-part taxon-name-part-type="genus" reg="Chlorophorus">Chlorophorus</tp:taxon-name-part><tp:taxon-name-part taxon-name-part-type="species" reg="diversicolor">diversicolor</tp:taxon-name-part></tp:taxon-name></italic> Holzschuh, 2016 <bold>a</bold> male <bold>b</bold> female <bold>21</bold><italic><tp:taxon-name><tp:taxon-name-part taxon-name-part-type="genus" reg="Chlorophorus">Chlorophorus</tp:taxon-name-part><tp:taxon-name-part taxon-name-part-type="species" reg="orbatus">orbatus</tp:taxon-name-part></tp:taxon-name></italic> Holzschuh, 1991 <bold>a</bold> male <bold>b</bold> female <bold>22</bold><italic><tp:taxon-name><tp:taxon-name-part taxon-name-part-type="genus" reg="Chlorophorus">Chlorophorus</tp:taxon-name-part><tp:taxon-name-part taxon-name-part-type="species" reg="pinguis">pinguis</tp:taxon-name-part></tp:taxon-name></italic> Holzschuh, 1992. Scale bars for adult habitus: 5 mm.</p></caption><graphic xmlns:xlink="http://www.w3.org/1999/xlink" xlink:href="zookeys-1214-001_article-131143__-g007.jpg" position="float" orientation="portrait" xlink:type="simple" id="oo_1146020.jpg"><uri content-type="original_file" xlink:type="simple">https://binary.pensoft.net/fig/1146020</uri></graphic></fig></tp:treatment-sec><ref-list><ref id="B36"><mixed-citation xmlns:xlink="http://www.w3.org/1999/xlink" xlink:type="simple"><person-group><name name-style="western"><surname>Özdikmen</surname><given-names>H</given-names></name></person-group> (<year>2022</year>) <article-title>A new attempt on the subgeneric composition of <italic><tp:taxon-name><tp:taxon-name-part taxon-name-part-type="genus">Chlorophorus</tp:taxon-name-part></tp:taxon-name></italic> Chevrolat, 1863 with descriptions of new subgenera (<tp:taxon-name><tp:taxon-name-part taxon-name-part-type="family">Cerambycidae</tp:taxon-name-part></tp:taxon-name>: <tp:taxon-name><tp:taxon-name-part taxon-name-part-type="subfamily">Cerambycinae</tp:taxon-name-part></tp:taxon-name>).</article-title><source>Munis Entomology &amp; Zoology</source><volume>17</volume>(<issue>2</issue>): <fpage>628</fpage>–<lpage>693</lpage>.</mixed-citation></ref></ref-list></tp:taxon-treatment>
